# Supplementary material for: Pasteurella sp. associated with fatal septicaemia in six African elephants
Source: Nat Commun. 2023 Oct 25;14:6398. doi: 10.1038/s41467-023-41987-z (PMC10600241; doi:10.1038/s41467-023-41987-z)
Supplement: Supplementary file 4 — Supplementary Data 1 [file 41467_2023_41987_MOESM4_ESM.xlsx]

## Sheet: Sheet1
Supplementary Data. List of 279 Pasteurella genomes used in this study
Metadata (assembly, biosample, year, country, source category and assembly metrics) are provided. Colour used in the Source category column correspond to the colours used in Supplementary Figure 1.
The column cgMLST gives the order (from top to bottom) of the genomes in the cgMLST phylogenetic tree used in Supplementary Figure 1.
cgMLST	code	Name	Species	Assembly	Biosample	year	country	source category	# contigs	Largest contig	Total length	N50	L50	# N's per 100 kbp
1	Pmul0029	2450PM	Pasteurella multocida	GCA_001929595.1	SAMN04366524	2011	USA	Bovine	32	499985	2294932	174685	4	30.15
2	Pmul0034	2597PM	Pasteurella multocida	GCA_001930465.1	SAMN04366535	2011	USA	Bovine	30	500004	2295411	202082	4	29.84
3	Pmul0035	2612PM	Pasteurella multocida	GCA_001929785.1	SAMN04366538	2011	USA	Bovine	25	526026	2300607	202106	4	29.91
4	Pmul0039	2901PM	Pasteurella multocida	GCA_001931235.1	SAMN04366549	2011	USA	Bovine	29	509186	2295420	174685	4	30.02
5	Pmul0031	2512PM	Pasteurella multocida	GCA_001929655.1	SAMN04366529	2011	USA	Bovine	32	499999	2295035	167276	5	30.41
6	Pmul0025	2335PM	Pasteurella multocida	GCA_001930305.1	SAMN04366514	2011	USA	Bovine	30	500017	2294214	174685	4	30.08
7	Pmul0037	2668PM	Pasteurella multocida	GCA_001930525.1	SAMN04366541	2011	USA	Bovine	32	499999	2294104	174685	4	29.9
8	Pmul0046	3275PM	Pasteurella multocida	GCA_001930875.1	SAMN04366567	2013	USA	Bovine	31	500007	2293925	174685	4	30.17
9	Pmul0043	3045PM	Pasteurella multocida	GCA_001930765.1	SAMN04366559	2013	USA	Bovine	29	509187	2295827	201535	4	20.38
10	Pmul0017	2125PM	Pasteurella multocida	GCA_001929905.1	SAMN04366495	2011	USA	Bovine	27	373850	2300061	174829	5	29.87
11	Pmul0019	2165PM	Pasteurella multocida	GCA_001929985.1	SAMN04366500	2011	USA	Bovine	29	509186	2293450	174685	4	30.09
12	Pmul0022	2297PM	Pasteurella multocida	GCA_001930115.1	SAMN04366507	2011	USA	Bovine	29	509186	2293007	200161	4	19.84
13	Pmul0033	2578PM	Pasteurella multocida	GCA_001929705.1	SAMN04366533	2011	USA	Bovine	31	526146	2294290	240662	3	30.07
14	Pmul0040	2930PM	Pasteurella multocida	GCA_001929855.1	SAMN04366552	2011	USA	Bovine	30	526034	2302635	174685	4	29.71
15	Pmul0062	69APM	Pasteurella multocida	GCA_001931145.1	SAMN04366587	2014	USA	Bovine	31	500062	2294116	174685	4	29.9
16	Pmul0050	3384PM	Pasteurella multocida	GCA_001930925.1	SAMN04366572	2013	USA	Bovine	30	500102	2292293	174685	4	20.33
17	Pmul0036	2633PM	Pasteurella multocida	GCA_001929765.1	SAMN04366540	2011	USA	Bovine	30	499983	2292485	174685	4	20.5
18	Pmul0021	2267PM	Pasteurella multocida	GCA_001930065.1	SAMN04366504	2011	USA	Bovine	45	321032	2381947	133706	6	28.97
19	Pmul0026	2389PM	Pasteurella multocida	GCA_001930285.1	SAMN04366518	2011	USA	Bovine	26	509367	2301059	202034	4	30.68
20	Pmul0030	2497PM	Pasteurella multocida	GCA_001930405.1	SAMN04366526	2011	USA	Bovine	29	525920	2299897	193867	4	30.04
21	Pmul0024	2320PM	Pasteurella multocida	GCA_001929525.1	SAMN04366512	2011	USA	Bovine	34	500000	2281388	174687	4	31.34
22	Pmul0018	2154PM	Pasteurella multocida	GCA_001929465.1	SAMN04366498	2011	USA	Bovine	32	509182	2281890	174687	4	20.38
23	Pmul0027	2403PM	Pasteurella multocida	GCA_001929565.1	SAMN04366520	2011	USA	Bovine	38	500013	2387582	140895	5	28.9
24	Pmul0028	2428PM	Pasteurella multocida	GCA_001930385.1	SAMN04366522	2011	USA	Bovine	38	500013	2387582	140895	5	28.9
25	Pmul0032	2526PM	Pasteurella multocida	GCA_001930445.1	SAMN04366530	2011	USA	Bovine	32	509192	2293506	174688	4	20.49
26	Pmul0038	2887PM	Pasteurella multocida	GCA_001930605.1	SAMN04366548	2011	USA	Bovine	39	260731	2424893	141272	6	18.06
27	Pmul0041	2969PM	Pasteurella multocida	GCA_001931265.1	SAMN04366555	2012	USA	Bovine	38	270697	2409600	116914	6	8.92
28	Pmul0042	3022PM	Pasteurella multocida	GCA_001930705.1	SAMN04366557	2013	USA	Bovine	33	333097	2416171	195215	5	18.21
29	Pmul0047	3347PM	Pasteurella multocida	GCA_001930895.1	SAMN04366569	2013	USA	Bovine	36	500006	2332691	174687	4	29.84
30	Pmul0052	36950	Pasteurella multocida	GCA_000234745.1	SAMN02603284	N/A	N/A	Unknown	1	2349518	2349518	2349518	1	0
31	Pmul0051	3483PM	Pasteurella multocida	GCA_001930965.1	SAMN04366575	2013	USA	Bovine	43	481604	2461959	119391	6	28.07
32	Pmul0049	3361	Pasteurella multocida	GCA_003261435.1	SAMN08512319	2006	N/A	Bovine	1	2321102	2321102	2321102	1	24.82
33	Pmul0048	3358	Pasteurella multocida	GCA_003261355.1	SAMN08512318	2006	N/A	Bovine	1	2299031	2299031	2299031	1	0
34	Pmul0226	PM22	Pasteurella multocida	GCA_009646155.1	SAMN13069870	2013	USA	Bovine	1	2345387	2345387	2345387	1	0
35	Pmul0286	USDA-ARS-USMARC-60494	Pasteurella multocida	GCA_002859245.1	SAMN04622941	2015	USA	Bovine	1	2342910	2342910	2342910	1	0
36	Pmul0290	USDA-ARS-USMARC-60714	Pasteurella multocida	GCA_002859545.1	SAMN04622945	2015	USA	Bovine	1	2342911	2342911	2342911	1	0
37	Pmul0282	USDA-ARS-USMARC-60248	Pasteurella multocida	GCA_002859445.1	SAMN04622937	2014	USA	Bovine	1	2258592	2258592	2258592	1	0
38	Pmul0288	USDA-ARS-USMARC-60712	Pasteurella multocida	GCA_002859405.1	SAMN04622943	2015	USA	Bovine	1	2334516	2334516	2334516	1	0
39	Pmul0289	USDA-ARS-USMARC-60713	Pasteurella multocida	GCA_002859365.1	SAMN04622944	2015	USA	Bovine	1	2334467	2334467	2334467	1	0
40	Pmul0063	8522APM	Pasteurella multocida	GCA_001931225.1	SAMN04366591	2020	USA	Bovine	28	509165	2289856	141020	4	10.79
41	Pmul0283	USDA-ARS-USMARC-60380	Pasteurella multocida	GCA_002859345.1	SAMN04622938	2014	USA	Bovine	1	2334845	2334845	2334845	1	0
42	Pceae0304	12591	Pasteurellaceae	GCA_003261495.1	SAMN08512320	2010	N/A	Bovine	1	2269095	2269095	2269095	1	25.87
43	Pmul0010	12601	Pasteurella multocida	GCA_003261475.1	SAMN08512321	2010	N/A	Bovine	1	2296274	2296274	2296274	1	0.22
44	Pmul0287	USDA-ARS-USMARC-60675	Pasteurella multocida	GCA_002859425.1	SAMN04622942	2015	USA	Bovine	1	2462567	2462567	2462567	1	0
45	Pmul0277	USDA-ARS-USMARC-59962	Pasteurella multocida	GCA_002859485.1	SAMN04622932	2014	USA	Bovine	1	2337902	2337902	2337902	1	0
46	Pmul0281	USDA-ARS-USMARC-60224	Pasteurella multocida	GCA_002859385.1	SAMN04622936	2014	USA	Bovine	1	2337801	2337801	2337801	1	0
47	Pmul0243	PS3536-1p	Pasteurella multocida	GCA_014495805.1	SAMN15955129	2010	Switzerland	Bovine	1	2335429	2335429	2335429	1	0
48	Pmul0278	USDA-ARS-USMARC-60213	Pasteurella multocida	GCA_002859305.1	SAMN04622933	2014	USA	Bovine	1	2327607	2327607	2327607	1	0
49	Pmul0291	USDA-ARS-USMARC-60717	Pasteurella multocida	GCA_002859285.1	SAMN04622946	2015	USA	Bovine	1	2327616	2327616	2327616	1	0
50	Pmul0023	232	Pasteurella multocida	GCA_004327765.1	SAMN11019680	2001	USA	Bovine	47	525702	2234883	187414	4	0.89
51	Pmul0011	14424	Pasteurella multocida	GCA_003261515.1	SAMN09094600	2010	N/A	Bovine	1	2245345	2245345	2245345	1	6.15
52	Pmul0086	CQ2	Pasteurella multocida	GCA_002891845.2	SAMN03860038	2013	China	Bovine	1	2363600	2363600	2363600	1	0
53	Pmul0087	CQ6	Pasteurella multocida	GCA_002891825.2	SAMN03860035	2013	China	Bovine	1	2354071	2354071	2354071	1	0
54	Pmul0227	Pm-3	Pasteurella multocida	GCA_001721885.1	SAMN04520874	2013	China	Bovine	1	2415558	2415558	2415558	1	0
55	Pmmu0186	HB01	Pasteurella multocida subsp multocida	GCA_001663095.1	SAMN03604281	2010	China	Unknown	1	2416068	2416068	2416068	1	0
56	Pmul0284	USDA-ARS-USMARC-60381	Pasteurella multocida	GCA_002859525.1	SAMN04622939	2014	USA	Bovine	1	2344125	2344125	2344125	1	0
57	Pmul0280	USDA-ARS-USMARC-60215	Pasteurella multocida	GCA_002859265.1	SAMN04622935	2014	USA	Bovine	1	2344126	2344126	2344126	1	0
58	Pmul0276	USDA-ARS-USMARC-59910	Pasteurella multocida	GCA_002859325.1	SAMN04622931	2015	USA	Bovine	1	2345801	2345801	2345801	1	0
59	Pmul0057	654BPM	Pasteurella multocida	GCA_001931155.1	SAMN04366588	2010	USA	Bovine	41	509160	2283391	156853	5	1.49
60	Pmul0162	J1APM	Pasteurella multocida	GCA_001931455.1	SAMN04366592	1995	USA	Bovine	41	509160	2283087	156853	5	19.1
61	Pmul0058	657BPM	Pasteurella multocida	GCA_001931185.1	SAMN04366589	2012	USA	Bovine	41	499971	2286479	156853	5	13.47
62	Pmul0061	68BPM	Pasteurella multocida	GCA_001931115.1	SAMN04366586	2014	USA	Bovine	26	499985	2303096	185286	4	22.01
63	Pmul0231	PM8-6	Pasteurella multocida	GCA_006351865.1	SAMN11964561	2017	China	Animal	1	2448652	2448652	2448652	1	0
64	Pmul0230	PM8-1	Pasteurella multocida	GCA_003402875.1	SAMN09781073	2016	China	Animal	1	2449542	2449542	2449542	1	0
65	Pmul0274	TB168	Pasteurella multocida	GCA_003402895.1	SAMN09781074	2017	China	Unknown	1	2539430	2539430	2539430	1	0
66	Pmul0091	EB168	Pasteurella multocida	GCA_003402915.1	SAMN09781075	2017	China	Unknown	1	2446940	2446940	2446940	1	0
67	Pmul0079	BS168	Pasteurella multocida	GCA_003402935.1	SAMN09781076	2017	China	Unknown	1	2450574	2450574	2450574	1	0
68	Pmul0090	EB104	Pasteurella multocida	GCA_006274235.1	SAMN11963756	2017	China	Unknown	1	2449276	2449276	2449276	1	0
69	Pmmu0187	HB03	Pasteurella multocida subsp multocida	GCA_000512395.1	SAMN02641508	N/A	N/A	Animal	1	2307684	2307684	2307684	1	0
70	Pmul0117	HNA03	Pasteurella multocida	GCA_013012885.1	SAMN08386588	2013	China	Animal	66	526376	2309445	198343	4	0
71	Pmul0127	HNA13	Pasteurella multocida	GCA_013013085.1	SAMN08386598	2017	China	Animal	31	526377	2324144	205726	4	0
72	Pmul0131	HNA17	Pasteurella multocida	GCA_013013135.1	SAMN08386602	2017	China	Animal	30	414188	2366559	217294	4	0
73	Pmul0122	HNA08	Pasteurella multocida	GCA_013013025.1	SAMN08386593	2017	China	Animal	29	526368	2356444	215819	4	0
74	Pmul0132	HNA18	Pasteurella multocida	GCA_013013175.1	SAMN08386603	2017	China	Animal	29	526823	2367704	213748	4	0
75	Pmul0133	HNA19	Pasteurella multocida	GCA_013013165.1	SAMN08386604	2017	China	Animal	32	526357	2368615	213748	4	0
76	Pmul0134	HNA20	Pasteurella multocida	GCA_013013205.1	SAMN08386605	2017	China	Animal	29	526357	2367017	213748	4	0
77	Pmul0128	HNA14	Pasteurella multocida	GCA_013013075.1	SAMN08386599	2017	China	Animal	30	526352	2354730	175000	4	0
78	Pmul0129	HNA15	Pasteurella multocida	GCA_013013125.1	SAMN08386600	2017	China	Animal	29	526352	2353938	175000	4	0
79	Pmul0072	ATCC43137	Pasteurella multocida	GCA_000754275.1	SAMN02904551	N/A	N/A	Unknown	1	2271840	2271840	2271840	1	0
80	Pmul0215	NCTC10322	Pasteurella multocida	GCA_900187275.1	SAMEA4521464	1962	N/A	Animal	1	2270953	2270953	2270953	1	0
81	Pmul0123	HNA09	Pasteurella multocida	GCA_013012975.1	SAMN08386594	2017	China	Animal	26	525310	2328783	198277	4	0
82	Pmul0279	USDA-ARS-USMARC-60214	Pasteurella multocida	GCA_002859505.1	SAMN04622934	2014	USA	Bovine	1	2333691	2333691	2333691	1	0
83	Pmul0285	USDA-ARS-USMARC-60385	Pasteurella multocida	GCA_002859465.1	SAMN04622940	2015	USA	Bovine	1	2530586	2530586	2530586	1	0
84	Pmul0234	PMS2	Pasteurella multocida	GCA_015546705.1	SAMN16691846	2015	India	Ruminant	66	181992	2360538	80987	9	16.95
85	Pmul0232	PMS14	Pasteurella multocida	GCA_015546645.1	SAMN16691847	2016	India	Ruminant	102	268381	2562050	72128	10	19.52
86	Pmul0221	NIVEDI-PMS-1	Pasteurella multocida	GCA_001723955.1	SAMN05717776	2014	India	Ruminant	67	210992	2543931	88258	9	0
87	Pmul0066	92_67_2	Pasteurella multocida	GCA_012952165.1	SAMN14678427	1992	USA	Avian	156	412718	2369234	164549	5	0
88	Pmul0067	93_182	Pasteurella multocida	GCA_012952225.1	SAMN14681138	1993	USA	Avian	156	412718	2369234	164549	5	0
89	Pmul0064	86_1913	Pasteurella multocida	GCA_012952205.1	SAMN14670698	1986	USA	Avian	134	419184	2377372	190725	4	0
90	Pmmu0171	ATCC15742	Pasteurella multocida subsp multocida	GCA_001670775.1	SAMN04219578	1955	N/A	Avian	16	622850	2309411	615725	2	11.65
91	Pmul0100	FDAARGOS_218	Pasteurella multocida	GCA_002073255.2	SAMN04875555	N/A	USA	Avian	2	2331774	2335516	2331774	1	0
92	Pmul0085	Clemson	Pasteurella multocida	GCA_012928515.1	SAMN14608329	1967	USA	Avian	146	412392	2318895	173708	5	0
93	Pmmu0172	ATCC1662	Pasteurella multocida subsp multocida	GCA_001670525.1	SAMN04219585	1955	N/A	Avian	15	632572	2267908	532880	2	23.5
94	Pmul0101	FDAARGOS_219	Pasteurella multocida	GCA_002083245.2	SAMN04875556	N/A	USA	Avian	13	1950520	2513856	1950520	1	0
95	Pmul0102	FDAARGOS_220	Pasteurella multocida	GCA_002083215.2	SAMN04875557	N/A	USA	Avian	2	2368391	2387509	2368391	1	0
96	Pmul0065	92_2667	Pasteurella multocida	GCA_012952185.1	SAMN14679478	1992	USA	Avian	150	516121	2273718	153457	4	0
97	Pmul0098	FDAARGOS_216	Pasteurella multocida	GCA_002073295.2	SAMN04875553	1958	USA	Avian	1	2295191	2295191	2295191	1	0
98	Pmmu0170	ATCC11039	Pasteurella multocida subsp multocida	GCA_001670435.1	SAMN04219571	1955	N/A	Avian	18	635078	2270827	525362	2	13.08
99	Pmul0218	NCTC10722	Pasteurella multocida	GCA_900454785.1	SAMEA3222063	1970	N/A	Unknown	2	2296583	2328316	2296583	1	0
100	Pmul0222	OH1905	Pasteurella multocida	GCA_000973565.1	SAMN03492042	N/A	N/A	Unknown	1	2271688	2271688	2271688	1	0
101	Pmul0084	C51-3	Pasteurella multocida	GCA_004287035.1	SAMN05281837	1986	China	Animal	25	488173	2265782	252886	4	0
102	Pmmu0174	ATCC2095	Pasteurella multocida subsp multocida	GCA_001670535.1	SAMN04219598	1962	N/A	Avian	15	663937	2317801	538421	2	11.17
103	Pmul0273	SMC1	Pasteurella multocida	GCA_001510775.1	SAMN04259798	2015	Malaysia	Human	23	622680	2276171	202696	3	0
104	Pmul0160	HS_Canada1	Pasteurella multocida	GCA_010443215.1	SAMN13867109	2017	Canada	Bovine	2	2265748	2269094	2265748	1	0
105	Pmul0125	HNA11	Pasteurella multocida	GCA_013013045.1	SAMN08386596	2017	China	Animal	30	406344	2398900	173646	5	0
106	Pmul0118	HNA04	Pasteurella multocida	GCA_013012855.1	SAMN08386589	2013	China	Animal	32	379481	2369636	200735	5	0
107	Pmmu0165	3480	Pasteurella multocida subsp multocida	GCA_000259545.1	SAMN02603505	N/A	N/A	Animal	1	2378127	2378127	2378127	1	0.25
108	Pmmu0175	ATCC2100	Pasteurella multocida subsp multocida	GCA_001670555.1	SAMN04219602	1965	N/A	Avian	39	447339	2386155	183508	4	15.51
109	Pmul0119	HNA05	Pasteurella multocida	GCA_013012905.1	SAMN08386590	2013	China	Animal	19	620932	2384837	312068	3	0
110	Pmul0124	HNA10	Pasteurella multocida	GCA_013012985.1	SAMN08386595	2017	China	Animal	23	621616	2424015	312068	3	0
111	Pmul0271	SH06	Pasteurella multocida	GCA_002750885.1	SAMN07672571	2019	China	Animal	54	513174	2422636	236861	4	0.45
112	Pmmu0181	CIRMBP-0817	Pasteurella multocida subsp multocida	GCA_002023935.1	SAMN06140944	2011	France	Animal	36	653129	2431039	216212	4	7.98
113	Pmul0135	HNA21	Pasteurella multocida	GCA_013013225.1	SAMN08386606	2017	China	Animal	44	439405	2424579	235987	4	0
114	Pmul0136	HNA22	Pasteurella multocida	GCA_013013215.1	SAMN08386607	2017	China	Animal	43	439404	2422907	235966	4	0
115	Pmul0120	HNA06	Pasteurella multocida	GCA_013012965.1	SAMN08386591	2015	China	Animal	36	439402	2426467	235919	4	0
116	Pmul0121	HNA07	Pasteurella multocida	GCA_013012945.1	SAMN08386592	2015	China	Animal	19	620939	2353465	279507	3	0
117	Pmul0116	HNA02	Pasteurella multocida	GCA_013012895.1	SAMN08386587	2013	China	Animal	18	621048	2337312	279516	3	0
118	Pmul0126	HNA12	Pasteurella multocida	GCA_013013065.1	SAMN08386597	2017	China	Animal	20	620957	2354677	279499	3	0
119	Pmul0268	SH03	Pasteurella multocida	GCA_002750815.1	SAMN07672327	2017	China	Animal	27	621009	2456549	319554	3	4.68
120	Pmul0130	HNA16	Pasteurella multocida	GCA_013012025.1	SAMN08386601	2017	China	Animal	18	620674	2347398	279510	3	0
121	Pmul0269	SH04	Pasteurella multocida	GCA_002750755.1	SAMN07672502	2017	China	Animal	75	403468	2398365	134067	6	0.42
122	Pmul0055	618-90	Pasteurella multocida	GCA_014058625.1	SAMN15501681	1990	United Kingdom	Bovine	1	2277197	2277197	2277197	1	0
123	Pmul0056	619-90	Pasteurella multocida	GCA_014058645.1	SAMN15501680	1990	United Kingdom	Bovine	1	2277197	2277197	2277197	1	0
124	Pmul0059	671-90	Pasteurella multocida	GCA_014058665.1	SAMN15501679	1990	United Kingdom	Bovine	1	2277198	2277198	2277198	1	0
125	Pmul0070	A0419	Pasteurella multocida	GCA_014058465.1	SAMN15501685	1990	United Kingdom	Bovine	1	2277198	2277198	2277198	1	0
126	Pmul0071	A0757	Pasteurella multocida	GCA_014058485.1	SAMN15501684	1990	United Kingdom	Bovine	1	2277198	2277198	2277198	1	0
127	Pmul0293	X0120	Pasteurella multocida	GCA_014058585.1	SAMN15501683	1990	United Kingdom	Bovine	1	2277198	2277198	2277198	1	0
128	Pmul0294	X1053	Pasteurella multocida	GCA_014058605.1	SAMN15501682	1990	United Kingdom	Bovine	1	2277198	2277198	2277198	1	0
129	Pmul0054	4407	Pasteurella multocida	GCA_003261335.1	SAMN09094599	2010	N/A	Bovine	1	2243772	2243772	2243772	1	8.91
130	Pmul0060	671-90v2	Pasteurella multocida	GCA_000412075.1	SAMN02470557	1990	United Kingdom	Bovine	21	578571	2245203	311791	3	0
131	Pmul0146	HND10	Pasteurella multocida	GCA_013013455.1	SAMN08386617	2017	China	Animal	48	405833	2389954	245666	4	0
132	Pmul0137	HND01	Pasteurella multocida	GCA_013013235.1	SAMN08386608	2017	China	Animal	51	406999	2397230	245603	4	0
133	Pmul0143	HND07	Pasteurella multocida	GCA_013013305.1	SAMN08386614	2017	China	Animal	34	405827	2349320	245665	4	0
134	Pmul0141	HND05	Pasteurella multocida	GCA_013013365.1	SAMN08386612	2017	China	Animal	23	417133	2292850	186321	5	0
135	Pmul0144	HND08	Pasteurella multocida	GCA_013013435.1	SAMN08386615	2017	China	Animal	35	405852	2297393	247185	4	0
136	Pmul0139	HND03	Pasteurella multocida	GCA_013013355.1	SAMN08386610	2017	China	Animal	35	405854	2383393	220758	4	0
137	Pmul0114	HN05	Pasteurella multocida	GCA_013012805.1	SAMN08386585	2012	China	Animal	51	248428	2323948	131253	7	0
138	Pmul0155	HND19	Pasteurella multocida	GCA_013013625.1	SAMN08386626	2017	China	Animal	22	416530	2271103	235396	4	0
139	Pmul0145	HND09	Pasteurella multocida	GCA_013013405.1	SAMN08386616	2017	China	Animal	28	416537	2391838	233263	4	0
140	Pmul0150	HND14	Pasteurella multocida	GCA_013013545.1	SAMN08386621	2017	China	Animal	30	416530	2397294	233263	4	0
141	Pmul0142	HND06	Pasteurella multocida	GCA_013013345.1	SAMN08386613	2017	China	Animal	48	359317	2321846	160985	6	0
142	Pmul0266	SH01	Pasteurella multocida	GCA_002817545.1	SAMN07503039	2016	China	Animal	24	627247	2361492	348796	3	0.38
143	Pmul0267	SH02	Pasteurella multocida	GCA_002750835.1	SAMN07665540	2017	China	Animal	25	585200	2355740	196045	3	11.04
144	Pmul0147	HND11	Pasteurella multocida	GCA_013013475.1	SAMN08386618	2017	China	Animal	24	654904	2397242	631491	2	0
145	Pmmu0182	CIRMBP-0877	Pasteurella multocida subsp multocida	GCA_002023925.1	SAMN06140948	N/A	France	Animal	28	405568	2349029	190235	5	28.91
146	Pmul0153	HND17	Pasteurella multocida	GCA_013013565.1	SAMN08386624	2017	China	Animal	36	538196	2295946	255481	3	0
147	Pmul0154	HND18	Pasteurella multocida	GCA_013013585.1	SAMN08386625	2017	China	Animal	33	445173	2466065	233401	4	0
148	Pmul0151	HND15	Pasteurella multocida	GCA_013013525.1	SAMN08386622	2017	China	Animal	32	410406	2312138	246254	4	0
149	Pmmu0190	HN06	Pasteurella multocida subsp multocida	GCA_000255915.1	SAMN02603325	N/A	N/A	Unknown	2	2402218	2407578	2402218	1	0
150	Pmul0156	HND20	Pasteurella multocida	GCA_013013645.1	SAMN08386627	2017	China	Animal	41	440607	2495342	199083	5	0
151	Pmul0152	HND16	Pasteurella multocida	GCA_013013535.1	SAMN08386623	2017	China	Animal	39	440580	2350376	229304	4	0
152	Pmul0157	HND21	Pasteurella multocida	GCA_013013675.1	SAMN08386628	2017	China	Animal	34	326715	2370696	197592	5	0
153	Pmul0140	HND04	Pasteurella multocida	GCA_013013315.1	SAMN08386611	2017	China	Animal	31	405881	2370279	255480	4	0
154	Pmul0148	HND12	Pasteurella multocida	GCA_013013425.1	SAMN08386619	2017	China	Animal	20	531518	2223058	198220	3	0
155	Pmul0149	HND13	Pasteurella multocida	GCA_013013505.1	SAMN08386620	2017	China	Animal	20	531518	2221531	196998	3	0
156	Pmul0138	HND02	Pasteurella multocida	GCA_013013245.1	SAMN08386609	2017	China	Animal	41	426480	2340253	188071	4	0
157	Pmul0229	Pm731	Pasteurella multocida	GCA_004286975.1	SAMN05281835	N/A	N/A	Avian	14	536718	2260244	331933	3	0
158	Pmul0083	C51-2	Pasteurella multocida	GCA_004286935.1	SAMN05281836	1987	China	Animal	31	541567	2253947	329901	3	0
159	Pmul0082	C51-17	Pasteurella multocida	GCA_004286955.1	SAMN05281838	1989	China	Animal	15	540120	2235993	330186	3	0
160	Pmul0081	C48-1	Pasteurella multocida	GCA_004286945.1	SAMN05281840	1953	China	Avian	15	581176	2304775	255746	3	0
161	Pmmu0178	C48-1	Pasteurella multocida subsp multocida	GCA_001662525.1	SAMN04185193	1953	China	Avian	17	599255	2260137	574759	2	0
162	Pmse0262	HB02	Pasteurella multocida subsp septica	GCA_001661585.1	SAMN04918751	2010	China	Avian	46	255515	2213604	139314	7	0
163	Pmul0245	Q	Pasteurella multocida	GCA_009739555.1	SAMN10371982	2011	China	Avian	1	2278563	2278563	2278563	1	0
164	Pmmu0206	RCAD0276	Pasteurella multocida subsp multocida	GCA_001670455.1	SAMN04274812	2016	China	Avian	15	599487	2216788	530189	2	11.68
165	Pmul0096	FCf76	Pasteurella multocida	GCA_004792615.1	SAMN11349649	2014	China	Avian	1	2243763	2243763	2243763	1	0
166	Pmul0111	GH161213	Pasteurella multocida	GCA_009901975.1	SAMN10397482	2018	China	Avian	19	529985	2296236	366346	3	2.31
167	Pmul0094	FCf45	Pasteurella multocida	GCA_004792595.1	SAMN11349313	2011	China	Avian	1	2309977	2309977	2309977	1	0
168	Pmul0228	Pm72-4	Pasteurella multocida	GCA_004286965.1	SAMN05281834	1972	China	Avian	26	496524	2258903	329912	3	0
169	Pmul0093	FCf15	Pasteurella multocida	GCA_004792555.1	SAMN11349271	2006	China	Avian	1	2346198	2346198	2346198	1	0
170	Pmmu0203	PMTB2-1	Pasteurella multocida subsp multocida	GCA_001578435.2	SAMN04528716	N/A	N/A	Unknown	1	2315138	2315138	2315138	1	0
171	Pmul0097	FCf83	Pasteurella multocida	GCA_004792635.1	SAMN11349653	2017	China	Avian	1	2325022	2325022	2325022	1	0
172	Pmul0095	FCf71	Pasteurella multocida	GCA_004792575.1	SAMN11349311	2013	China	Avian	1	2319415	2319415	2319415	1	0
173	Pmul0292	VP161	Pasteurella multocida	GCA_011390865.1	SAMN14001150	2003	Viet Nam	Avian	1	2246076	2246076	2246076	1	0
174	Pmul0247	Razi0002	Pasteurella multocida	GCA_001956675.1	SAMN06205305	1984	Iran	Avian	1	2289036	2289036	2289036	1	0
175	Pmul0217	NCTC10382	Pasteurella multocida	GCA_900478175.1	SAMEA2822166	1964	N/A	Human	1	2314214	2314214	2314214	1	0
176	Pmul0112	GX-Pm	Pasteurella multocida	GCA_001542975.1	SAMN03394575	2011	China	Avian	8	2275758	2292328	2275758	1	0.22
177	Pmul0115	HNA01	Pasteurella multocida	GCA_013012845.1	SAMN08386586	2013	China	Animal	29	522213	2275427	348864	3	0
178	Pmul0088	CQ7	Pasteurella multocida	GCA_009739575.1	SAMN10373508	2013	China	Bovine	1	2243276	2243276	2243276	1	0
179	Pmul0220	NCTC8489	Pasteurella multocida	GCA_900454645.1	SAMEA2822165	2017	N/A	Unknown	2	2315579	2331553	2315579	1	0
180	Pmul0075	B-2_Soron	Pasteurella multocida	GCA_016820295.1	SAMN17736013	2009	India	Animal	33	542219	2272124	429512	3	1.36
181	Pmga0108	NCTC10204	Pasteurella multocida subsp gallicida	GCA_900636625.1	SAMEA3696435	1960	United Kingdom	Bovine	1	2325350	2325350	2325350	1	0
182	Pmul0073	ATCC51689	Pasteurella multocida	GCA_900115485.1	SAMN05421675	N/A	N/A	Unknown	14	541914	2269999	298439	3	14.58
183	Pmse0261	CIRMBP-0927	Pasteurella multocida subsp septica	GCA_002024085.1	SAMN06140951	N/A	France	Animal	19	398444	2278436	353268	3	16.2
184	Pmse0250	CIRMBP-0747	Pasteurella multocida subsp septica	GCA_002024065.1	SAMN06140938	2003	France	Animal	15	529801	2272221	210043	3	21.65
185	Pmse0260	CIRMBP-0922	Pasteurella multocida subsp septica	GCA_002023985.1	SAMN06140950	N/A	France	Animal	14	536836	2275582	210110	3	0
186	Pmse0256	CIRMBP-0835	Pasteurella multocida subsp septica	GCA_002024005.1	SAMN06140946	N/A	France	Animal	19	529806	2271558	209849	3	23.51
187	Pmse0252	CIRMBP-0782	Pasteurella multocida subsp septica	GCA_002023885.1	SAMN06140942	2007	France	Animal	11	1072951	2270275	352828	2	21.67
188	Pmse0257	CIRMBP-0872	Pasteurella multocida subsp septica	GCA_002024015.1	SAMN06140947	N/A	France	Animal	13	618151	2214585	352737	3	28.45
189	Pmmu0183	CIRMBP-0884	Pasteurella multocida subsp multocida	GCA_002059225.1	SAMN06140953	N/A	France	Animal	2	2137782	2463037	2137782	1	0
190	Pmse0259	CIRMBP-0906	Pasteurella multocida subsp septica	GCA_002024045.1	SAMN06140949	N/A	France	Animal	13	618058	2270271	586840	2	27.75
191	Pmse0251	CIRMBP-0749	Pasteurella multocida subsp septica	GCA_002023845.1	SAMN06140939	2004	France	Animal	14	689686	2335189	562113	2	15.72
192	Pmse0254	CIRMBP-0812	Pasteurella multocida subsp septica	GCA_002023835.1	SAMN06140937	2010	France	Animal	15	689703	2335382	333581	3	21.07
193	Pmse0253	CIRMBP-0783	Pasteurella multocida subsp septica	GCA_002023945.1	SAMN06140943	2007	France	Animal	15	598141	2332744	313092	3	15.82
194	Pmse0255	CIRMBP-0827	Pasteurella multocida subsp septica	GCA_002023905.1	SAMN06140945	N/A	France	Animal	30	618177	2374729	215414	3	20.51
195	Pmse0258	CIRMBP-0873	Pasteurella multocida subsp septica	GCA_002068175.1	SAMN06140952	N/A	France	Animal	3	2418212	2480901	2418212	1	0
196	Pmul0164	MSP58	Pasteurella multocida	GCA_004336735.1	SAMN11038786	2017	USA	Animal	34	352001	2301893	193816	5	0
197	Pmmu0201	Pm70	Pasteurella multocida subsp multocida	GCA_000006825.1	SAMN02604085	N/A	N/A	Unknown	1	2257487	2257487	2257487	1	0
198	Pmul0069	9N	Pasteurella multocida	GCA_003061385.1	SAMN08912486	2018	China	Rodent	1	2305006	2305006	2305006	1	0
199	Pmul0158	HNF01	Pasteurella multocida	GCA_013013685.1	SAMN08386629	2017	China	Animal	19	614789	2274472	529364	2	0
200	Pmul0159	HNF02	Pasteurella multocida	GCA_013013655.1	SAMN08386630	2017	China	Animal	19	614789	2274718	529364	2	0
201	Pmmu0191	HN07	Pasteurella multocida subsp multocida	GCA_001956795.1	SAMN06238074	N/A	N/A	Unknown	1	2325026	2325026	2325026	1	0
202	Pmul0295	ysq-001	Pasteurella multocida	GCA_015070975.1	SAMN16484261	2019	China	Animal	31	529840	2402177	194018	4	0
203	Pmmu0180	CIRMBP-0760	Pasteurella multocida subsp multocida	GCA_002023805.1	SAMN06140941	2006	France	Animal	30	626912	2400855	190835	4	17.08
204	Pmmu0179	CIRMBP-0758	Pasteurella multocida subsp multocida	GCA_002023825.1	SAMN06140940	2003	France	Animal	29	626933	2407798	197921	4	17.03
205	Pmul0233	PMS19	Pasteurella multocida	GCA_015546695.1	SAMN16691848	2016	India	Ruminant	50	194498	2385157	109655	9	25.16
206	Pmmu0185	Faisal	Pasteurella multocida subsp multocida	GCA_001028205.1	SAMN02721577	2011	Pakistan	Bovine	52	374481	2358272	265074	4	30.4
207	Pmmu0193	Islm	Pasteurella multocida subsp multocida	GCA_001027735.1	SAMN02721586	2011	Pakistan	Bovine	32	647631	2349312	289467	3	0
208	Pmmu0194	Karachi	Pasteurella multocida subsp multocida	GCA_001028245.1	SAMN02721467	2011	Pakistan	Bovine	71	647631	2368837	289467	3	0
209	Pmmu0198	Pesh	Pasteurella multocida subsp multocida	GCA_001027805.1	SAMN02721587	2011	Pakistan	Bovine	32	647631	2350200	289467	3	0
210	Pmmu0204	PVAcc	Pasteurella multocida subsp multocida	GCA_001027665.1	SAMN02721611	2011	Pakistan	Unknown	38	647631	2351970	289467	3	0
211	Pmmu0213	V1	Pasteurella multocida subsp multocida	GCA_001027685.1	SAMN02721612	2011	Pakistan	Bovine	27	647631	2348747	289395	3	0
212	Pmmu0199	PM1	Pasteurella multocida subsp multocida	GCA_016458265.1	SAMN17150861	2013	Pakistan	Bovine	128	648142	2413477	289611	3	0
213	Pmmu0200	PM3	Pasteurella multocida subsp multocida	GCA_004114645.1	SAMN10782929	2015	Pakistan	Bovine	23	647707	2350552	289471	3	23.44
214	Pmmu0177	BUKK	Pasteurella multocida subsp multocida	GCA_001029495.1	SAMN02721466	2008	Pakistan	Bovine	37	589995	2363418	289440	3	0
215	Pmul0078	BAUTB2	Pasteurella multocida	GCA_003268295.1	SAMN09462203	2016	Bangladesh	Bovine	157	595060	2439239	266187	4	4.39
216	Pmmu0210	TX1	Pasteurella multocida subsp multocida	GCA_001027695.1	SAMN02721556	2012	Pakistan	Bovine	35	635052	2409984	289440	3	0
217	Pmul0224	P52	Pasteurella multocida	GCA_009663815.1	SAMN12405830	N/A	India	Bovine	61	289171	2356683	106359	7	0
218	Pmmu0207	THA	Pasteurella multocida subsp multocida	GCA_001027755.1	SAMN02721471	2006	Thailand	Bovine	29	594579	2299006	289958	3	0
219	Pmmu0208	THD	Pasteurella multocida subsp multocida	GCA_001027815.1	SAMN02721472	2009	Thailand	Bovine	28	594578	2298105	289367	3	0
220	Pmmu0209	THF	Pasteurella multocida subsp multocida	GCA_001027825.1	SAMN02721548	2011	Thailand	Bovine	28	594574	2298035	290056	3	0
221	Pmul0216	NCTC10323	Pasteurella multocida	GCA_900638665.1	SAMEA104338374	1963	Myanmar	Bovine	1	2330363	2330363	2330363	1	0
222	Pmul0246	Razi_Pm0001	Pasteurella multocida	GCA_001874445.1	SAMN05967336	1936	Iran	Bovine	1	2360663	2360663	2360663	1	0
223	Pmul0225	PM-1	Pasteurella multocida	GCA_016313205.1	SAMN17080908	2020	China	Bovine	1	2398994	2398994	2398994	1	0
224	Pmul0161	HSSKN01	Pasteurella multocida	GCA_001857595.1	SAMN05603852	2018	India	Bovine	48	414981	2446354	207675	4	0
225	Pmmu0202	PMTB	Pasteurella multocida subsp multocida	GCA_000469095.1	SAMN02469964	2003	Malaysia	Unknown	8	651974	2203419	536136	2	0
226	Pmmu0166	ABT-RAWAL-2015-HSR	Pasteurella multocida subsp multocida	GCA_013402955.1	SAMN15457914	2014	India	Bovine	49	286852	2374229	110571	8	0
227	Pmmu0214	VTCCBAA264	Pasteurella multocida subsp multocida	GCA_000296345.2	SAMN02470650	2011	India	Bovine	78	319560	2280332	65447	10	0.09
228	Pmul0099	FDAARGOS_217	Pasteurella multocida	GCA_002083265.2	SAMN04875554	N/A	USA	Bovine	7	2039328	2438455	2039328	1	0
229	Pmul0235	P-mult-10-KZ	Pasteurella multocida	GCA_012126375.1	SAMN12368460	2016	Kazakhstan	Bovine	30	596221	2300365	382962	3	0
230	Pmul0236	P-mult-15-KZ	Pasteurella multocida	GCA_012271895.1	SAMN14363954	2011	Kazakhstan	Animal	28	594809	2255675	220435	3	0
231	Pmul0237	P-mult-5-KZ	Pasteurella multocida	GCA_012271915.1	SAMN14363915	2009	Kazakhstan	Animal	29	594809	2256412	237868	4	0
232	Pmul0113	HN04	Pasteurella multocida	GCA_013012825.1	SAMN08386584	2012	China	Animal	103	219013	2219289	63785	11	0
233	Pmul0080	C44-1	Pasteurella multocida	GCA_004287045.1	SAMN05281839	1955	China	Animal	33	503484	2234507	237642	4	0
234	Pmmu0211	unmsm	Pasteurella multocida subsp multocida	GCA_001874105.1	SAMN03375481	2007	Peru	Animal	82	277789	2439814	70838	10	0
235	Pmmu0212	UNMSM2	Pasteurella multocida subsp multocida	GCA_002900115.1	SAMN04168587	2013	Peru	Animal	118	263784	2419020	68421	11	0
236	Pmul0238	PMUVET1	Pasteurella multocida	GCA_015354715.1	SAMN15546742	2007	Peru	Animal	105	263623	2434420	69925	11	0
237	Pmul0239	PMUVET2	Pasteurella multocida	GCA_015354685.1	SAMN15546743	2007	Peru	Animal	105	263623	2433759	60200	11	0
238	Pmul0240	PMUVET3	Pasteurella multocida	GCA_015354675.1	SAMN15546744	2007	Peru	Animal	109	263623	2435376	64096	11	0
239	Pmul0241	PMUVET4	Pasteurella multocida	GCA_015354635.1	SAMN15546745	2007	Peru	Animal	102	263623	2433584	70050	10	0
240	Pmul0242	PMUVET5	Pasteurella multocida	GCA_015354645.1	SAMN15546746	2007	Peru	Animal	104	263623	2434476	69925	11	0
241	Pmul0275	UBA9365	Pasteurella multocida	GCA_003476345.1	SAMN08018097	N/A	N/A	Unknown	55	189840	2158847	59972	12	45.35
242	Pmmu0189	HN02	Pasteurella multocida subsp multocida	GCA_006232065.1	SAMN11049962	2017	China	Ruminant	1	2333292	2333292	2333292	1	0
243	Pmmu0188	HN01	Pasteurella multocida subsp multocida	GCA_006232125.1	SAMN11040711	2012	China	Ruminant	1	2349898	2349898	2349898	1	0
244	Pmul0104	FDAARGOS_384	Pasteurella multocida	GCA_002393385.1	SAMN07312428	2015	USA	Human	1	2346722	2346722	2346722	1	0
245	Pmul0105	FDAARGOS_385	Pasteurella multocida	GCA_002591295.1	SAMN07312429	2016	USA	Human	1	2346712	2346712	2346712	1	0
246	Pmul0016	20N	Pasteurella multocida	GCA_003061265.1	SAMN08912474	2018	China	Rodent	1	2277636	2277636	2277636	1	0
247	Pmse0263	NCTC11619	Pasteurella multocida subsp septica	GCA_900638315.1	SAMEA104167231	1983	N/A	Human	1	2317054	2317054	2317054	1	0
248	Pmse0265	NCTC11995	Pasteurella multocida subsp septica	GCA_900454845.1	SAMEA4384340	1987	N/A	Human	2	2273079	2276133	2273079	1	0
249	Pmul0106	FDAARGOS_644	Pasteurella multocida	GCA_008693845.1	SAMN11056359	N/A	USA	Human	1	2250063	2250063	2250063	1	0
250	Pmse0264	NCTC11620	Pasteurella multocida subsp septica	GCA_900454565.1	SAMEA104338360	1983	N/A	Unknown	8	763228	2298872	751379	2	0
251	Pmul0244	PY81579	Pasteurella multocida	GCA_002930775.1	SAMN07109565	2018	Greece	Human	44	410604	2270584	117759	5	0
252	Pmul0249	S298D	Pasteurella multocida	GCA_002930755.1	SAMN07109566	1962	Greece	Animal	24	506593	2269243	300188	3	0
253	Pmul0163	KVNON-213	Pasteurella multocida	GCA_011149495.1	SAMN14260239	2017	South Korea	Animal	2	2413993	2473705	2413993	1	0
254	Pmul0014	161215033201-1	Pasteurella multocida	GCA_002948995.1	SAMN08498425	2018	Netherlands	Human	1	2126408	2126408	2126408	1	0
255	Pmul0103	FDAARGOS_261	Pasteurella multocida	GCA_002083205.2	SAMN04875587	2016	USA	Human	3	2419455	2465192	2419455	1	0
256	Pdag0008	NCTC11617	Pasteurella dagmatis	GCA_900186835.1	SAMEA4362423	1985	N/A	Human	1	2287213	2287213	2287213	1	0
257	Pmul0219	NCTC8282	Pasteurella multocida	GCA_900638095.1	SAMEA104200666	1952	N/A	Human	1	2409583	2409583	2409583	1	0
258	VF20HR	VF20HR	Bisgaard Taxon 45	JAQAHH01	SAMN32358138	2020	Zimbabwe	Elephant	14	709218	2240110	511117	2	0
259	Pmul0044	306_PMUL	Pasteurella multocida	GCA_001064415.1	SAMN03197498	N/A	USA	Human	30	240719	2171374	130121	6	0
260	Pcan0006	QBSD	Pasteurella canis	GCA_009826815.1	SAMN13679790	2018	China	Human	30	533087	2231959	173082	4	0
261	Pcan0005	NCTC11650	Pasteurella canis	GCA_900454735.1	SAMEA104167225	1984	N/A	Human	52	1576426	2459394	1576426	1	0
262	Pcan0004	NCTC11621	Pasteurella canis	GCA_900454865.1	SAMEA4364222	1983	N/A	Animal	20	2191993	2344458	2191993	1	0
263	Pora0296	WCHPO000540	Pasteurella oralis	GCA_002850605.1	SAMN07709036	2017	China	Human	30	504334	2388559	348256	3	0
264	Pmmu0195	OH4807	Pasteurella multocida subsp multocida	GCA_000973525.1	SAMN03492041	N/A	N/A	Unknown	1	2079121	2079121	2079121	1	0
265	Psky0297	95A1	Pasteurella skyensis	GCA_013377295.1	SAMN04549220	2001	United Kingdom	Fish	1	2245511	2245511	2245511	1	0
266	Psky0298	DSM24204	Pasteurella skyensis	GCA_900109845.1	SAMN05444853	N/A	United Kingdom:Skye, Scotland	Unknown	56	198966	2191244	76522	10	0
267	Pceae0325	RH1A	Pasteurellaceae sp	GCA_012221805.1	SAMN04590101	2013	Germany	Animal	1	2314446	2314446	2314446	1	0
268	Pceae0303	12565	Pasteurellaceae sp	GCA_003261455.1	SAMN08512415	2010	N/A	Bovine	1	2630016	2630016	2630016	1	4.68
269	Pceae0305	15-036681	Pasteurellaceae sp	GCA_002002485.1	SAMN05991021	2015	USA	Animal	132	139539	2545170	48389	17	0
270	Pceae0322	Orientalotternb1	Pasteurellaceae sp	GCA_011455275.1	SAMN04545321	2012	Denmark	Animal	1	2342496	2342496	2342496	1	0
271	Pceae0317	HPA106	Pasteurellaceae sp	GCA_014884995.1	SAMN14941437	1990	Denmark	Avian	25	410175	2091610	219366	4	0
272	Pceae0306	20609_3	Pasteurellaceae sp	GCA_014884965.1	SAMN14941436	1984	Denmark	Avian	67	163320	2151200	79821	10	0
273	Ptes0300	NCTC12150	Pasteurella testudinis	GCA_900454705.1	SAMEA4384306	1981	N/A	Reptile	2	3012322	3029577	3012322	1	0
274	Pbet0002	NCTC10535	Pasteurella bettyae	GCA_900454515.1	SAMEA2822167	2017	N/A	Unknown	2	2324214	2342998	2324214	1	0
275	Pbet0001	CCUG2042	Pasteurella bettyae	GCA_000262245.1	SAMN00761813	N/A	N/A	Human	47	284783	2253160	146810	6	0
276	Pceae0321	NI1060	Pasteurellaceae	GCA_001712855.1	SAMN03801592	2011	USA	Rodent	1	2554082	2554082	2554082	1	3.99
277	Pcae0003	NM44_TS2-9	Pasteurella caecimuris	GCA_004793515.1	SAMN10878299	2016	Canada	Rodent	53	460209	2582460	145339	6	0
278	P_sp0301	19428wF3_WM03	Pasteurella sp	GCA_015234965.1	SAMN16540208	2014	United Kingdom	Rodent	32	424670	2266646	186398	4	0
279	P_sp0302	WM03	Pasteurella sp	GCA_004570945.1	SAMN11126853	2014	United Kingdom	Rodent	32	424670	2266646	186398	4	0
